# Supplementary material for: EGCG Attenuates CA1 Neuronal Death by Regulating GPx1, NF-κB S536 Phosphorylation and Mitochondrial Dynamics in the Rat Hippocampus following Status Epilepticus
Source: Antioxidants (Basel). 2023 Apr 20;12(4):966. doi: 10.3390/antiox12040966 (PMC10136286; doi:10.3390/antiox12040966)
Supplement: Supplementary file 1 [file antioxidants-12-00966-s001.zip]

Archive with 1 entries (1 files):
- antioxidants-2309111-supplementary.pdf
